# Supplementary material for: Salmon louse (Lepeophtheirus salmonis) transcriptomes during post molting maturation and egg production, revealed using EST-sequencing and microarray analysis
Source: BMC Genomics. 2008 Mar 10;9:126. doi: 10.1186/1471-2164-9-126 (PMC2329643; doi:10.1186/1471-2164-9-126)
Supplement: Additional file 4 — List of accession numbers and characteristics of all described L.salmonis gene contigs including hyperlinks to GenBank. [file 1471-2164-9-126-S4.xls]

## Sheet: Sheet1
Additional file 4: Accession numbers and characteristics of described L.salmonis gene contigs
Acc. number	Gene in publication	Contig number	cDNA bp	ORF AA	polyA	# ESTs (assembly)	BlastP hit	BlastX hit *	Functional group	Genbank hit (February 2007)
[GenBank:EF490822]	conserved genes	Contig 109	1164	332	yes		6e-80	ND		Adenosine kinase (AK)
[GenBank:EF490957]	microarraydata group 2	Contig 10new	484	ND	yes	1	ND	NS	Novel protein	No significant hit
[GenBank:EF490823]	microarraydata group 1	Contig 12	1424	435	yes	26	2e-72	ND	Misc protein	HyTSRp1 protein [Hydra vulgaris]
[GenBank:EF490824]	microarraydata group 2	Contig 127	798	ND	no	3	ND	2e-09	Protease	Trophozoite cysteine proteinase precursor (TCP)
[GenBank:EF490825]	microarraydata group 2	Contig 129	1093	262	yes	6	NS	NS	Novel protein	No significant hit
[GenBank:EF490827]	microarraydata group 2	Contig 131	1365	335	yes	7	1e-115	ND	Misc protein	heat shock cognate 71
[GenBank:EF490828]	microarraydata group 2	Contig 132	997	206	no	2	2e-10	ND	Cuticula protein	Pupal cuticle protein, putative [Aedes aegypti]
[GenBank:EF490829]	microarraydata group 2	Contig 135	801	205	yes	3	NS	NS	Novel protein	No significant hit
[GenBank:EF490830]	microarraydata group 2	Contig 136	958	189	no	6	NS	ND	Novel protein	No significant hit
[GenBank:EF490831]	microarraydata group 2	Contig 137	530	ND	no	2	NS	1e-10	Cuticula protein	BCS-1 [Balanus amphitrite]
[GenBank:EF490826]	microarraydata group 2	Contig 13new	1019	ND	no	1	NS	NS	Novel protein	No significant hit
[GenBank:EF490833]	microarraydata group 2	Contig 140	815	219	no	2	6e-61	ND	Growth related	Collagen alpha-1(II) chain precursor, partial [Apis mellifera]
[GenBank:EF490834]	microarraydata group 2	Contig 145	481	ND	yes	7	ND	2e-07	Protease	Matrix metalloproteinase 2
[GenBank:EF490835]	microarraydata group 2	Contig 146	974	208	yes	8	NS	NS	Novel protein	No significant hit
[GenBank:EF490832]	microarraydata group 2	Contig 14new	712	ND	yes	1	ND	2e-23	Unclassified protein	unknown [Manduca sexta]
[GenBank:EF490836]	conserved genes	Contig 15	601	151	yes		2e-65	ND		40S ribosomal protein S13
[GenBank:EF490837]	microarraydata group 2	Contig 15 new	698	163	yes	2	NS	NS	Novel protein	No significant hit
[GenBank:EF490838]	microarraydata group 2	Contig 152	665	ND	no	3	ND	2e-11	Misc protein	Kunitz-type proteinase inhibitor SHPI-1
[GenBank:EF490839]	microarraydata group 2	Contig 164	791	190	no	3	NS	NS	Novel protein	No significant hit
[GenBank:EF490840]	microarraydata group 2	Contig 166	714	131	yes	2	3e-18	ND	Cuticula protein	cuticular protein [Tachypleus tridentatus]
[GenBank:EF490841]	microarraydata group 2	Contig 167	702	158	yes	4	NS	NS	Novel protein	No significant hit
[GenBank:EF490843]	microarraydata group 2	Contig 170	736	ND	yes	3	ND	4e-14	Growth related	beta-tubulin [Cyathostomum catinatum]
[GenBank:EF490844]	microarraydata group 2	Contig 177	769	188	no	2	NS	NS	Novel protein	No significant hit
[GenBank:EF490842]	microarraydata group 2	Contig 17new	704	ND	no	2	ND	2e-73	Growth related	Actin, cytoplasmic 1 (Beta-actin)
[GenBank:EF490846]	conserved genes	Contig 192	924	149	yes		9e-71	ND		calmodulin
[GenBank:EF490847]	conserved genes	Contig 193	1118	372	no		3e-74	ND		cysteine protease
[GenBank:EF490845]	microarraydata group 2	Contig 19new	912	235	yes	3	NS	NS	Novel protein	No significant hit
[GenBank:EF490821]	microarraydata group 1	Contig 1new	782	ND	no	2	ND	NS	Novel protein	No significant hit
[GenBank:EF490848]	conserved genes	Contig 20	1050	196	yes		8e-105	ND		60S ribosomal protein L5
[GenBank:EF490849]	microarraydata group 2	Contig 20 new	808	183	yes	5	NS	NS	Novel protein	No significant hit
[GenBank:EF490850]	microarraydata group 1	Contig 202	795	ND	no	3	ND	2e-36	Misc protein	novel hemicentin protein [Danio rerio]
[GenBank:EF490851]	microarraydata group 2	Contig 21 new	1209	344	no	2	NS	NS	Novel protein	No significant hit
[GenBank:EF490852]	conserved genes	Contig 211	1324	332	yes		2e-146	ND		Glyceraldehyde-3-phosphate dehydrogenase
[GenBank:EF490853]	microarraydata group 2	Contig 22 new	1294	153	no	3	NS	NS	Novel protein	No significant hit
[GenBank:EF490854]	conserved genes	Contig 222	786	219	yes		6e-102	ND		QM protein [Plutella xylostella]
[GenBank:EF490855]	conserved genes	Contig 229	1385	381	yes		5e-104	ND		Cystathionine-beta-synthase
[GenBank:EF490856]	conserved genes	Contig 233	914	266	yes		2e-90	ND		60S ribosomal protein L7a
[GenBank:EF490857]	microarraydata group 1	Contig 241a	773	137	yes	36	5e-21	ND	Misc protein	cellular retinoic acid/retinol binding protein
[GenBank:EF490858]	microarraydata group 2	Contig 253	744	ND	yes	4	ND	NS	Novel protein	No significant hit
[GenBank:EF490859]	microarraydata group 1	Contig 256	885	230	yes	2	1e-09	ND	Reproduction	nucleoplasmin isoform 1-like protein [Maconellicoccus hirsutus]
[GenBank:EF490860]	microarraydata group 1	Contig 259	1423	379	yes	19	NS	NS	Novel protein	No significant hit
[GenBank:EF490861]	microarraydata group 2	Contig 26 new 2	700	158	yes	4	6e-16	ND	Unclassified protein	hypothetical protein [Mus musculus]
[GenBank:EF490862]	microarraydata group 1	Contig 264	716	103	yes	3	3e-39	ND	Misc protein	Histone H4 (Hist1h4h protein [Mus musculus])
[GenBank:EF490864]	microarraydata group 1	Contig 273	1273	364	yes	20	NS	9e-07	Misc protein	exonuclease i, putative [Plasmodium falciparum 3D7]
[GenBank:EF490863]	microarraydata group 2	Contig 27new	1275	170	yes	3	NS	NS	Novel protein	No significant hit
[GenBank:EF490865]	conserved genes	Contig 28	973	226	yes		8e-33	ND		serine-type enodpeptidase
[GenBank:EF490866]	microarraydata group 2	Contig 28 new	779	174	no	2	2e-11	ND	Misc protein	ADP-ribosylation-like factor 6 interacting protein 5
[GenBank:EF490867]	conserved genes	Contig 286	1396	413	yes		6e-160	ND		Eukaryotic translation initiation factor 4A
[GenBank:EF490868]	conserved genes	Contig 29	1330	322	yes		1e-36	ND		metalloproteinase
[GenBank:EF490869]	microarraydata group 1	Contig 296	886	ND	yes	4	ND	NS	Novel protein	No significant hit
[GenBank:EF490871]	microarraydata group 2	Contig 304	1023	140	yes	2	3e-14	5e-34	Growth related	troponin T-5 [Drosophila melanogaster]
[GenBank:EF490872]	conserved genes	Contig 307	946	268	yes		2e-114	ND		glucosamine-6-phosphate isomerase [Aedes aegypti]
[GenBank:EF490870]	microarraydata group 2	Contig 30new	799	ND	no	1	ND	5e-59	Unclassified protein	epithelial membrane protein CG2727-PB [Drosophila melanogaster]
[GenBank:EF490873]	microarraydata group 1	Contig 318a	631	ND	yes	3	ND	5e-16	Misc protein	p8 nuclear protein [Ixodes scapularis]
[GenBank:EF490874]	microarraydata group 1	Contig 318b	1050	ND	yes	4	NS	1e-15	Misc protein	p8 nuclear protein [Ixodes scapularis]
[GenBank:EF490875]	microarraydata group 2	Contig 32	618	169	no	3	NS	NS	Novel protein	No significant hit
[GenBank:EF490877]	conserved genes	Contig 325	1655	401	yes		2e-111	ND		Protein disulfide-isomerase 2 precursor (PDI 1)
[GenBank:EF490878]	microarraydata group 1	Contig 328	1076	161	yes	3	1e-25	ND	Protease	trypsin-like proteinase T23 precursor
[GenBank:EF490876]	microarraydata group 2	Contig 32new	683	ND	no	1	ND	NS	Novel protein	No significant hit
[GenBank:EF490879]	microarraydata group 2	Contig 34 new	918	251	no	2	1e-10	ND	Cuticula protein	Cuticle protein 6
[GenBank:EF490880]	conserved genes	Contig 340	1743	459	yes		0.0	ND		Elongation factor 1-alpha (EF-1-alpha)
[GenBank:EF490881]	microarraydata group 2	HA964	549	160	yes	1	8e-26	2e-28	Protease	Carboxypeptidase B
[GenBank:EF490882]	microarraydata group 2	Contig 35new	810	184	no	1	NS	4e-07	Unclassified protein	hypothetical protein
[GenBank:EF490883]	conserved genes	Contig 363	1146	290	yes		6e-131	ND		Enolase (2-phosphoglycerate dehydratase)
[GenBank:EF490885]	microarraydata group 2	Contig 381	751	198	yes	7	1e-45	ND	Growth related	ribosomal protein L19e
[GenBank:EF490886]	microarraydata group 1	Contig 387	1311	ND	yes	3	ND	7e-08	Misc protein	coiled-coil-containing protein
[GenBank:EF490884]	microarraydata group 2	Contig 38new	1020	260	yes	2	4e-12	ND	Cuticula protein	Pupal cuticle protein, putative [Aedes aegypti]
[GenBank:EF490887]	conserved genes	Contig 392	1127	316	yes		3e-155	ND		receptor for activated protein kinase C-like
[GenBank:EF490889]	microarraydata group 1	Contig 405	1831	584	yes	6	NS	ND	Novel protein	No significant hit
[GenBank:EF490890]	microarraydata group 2	Contig 41new	829	ND	no	1	ND	1e-52	Misc protein	phospholipid-hydroperoxide glutathione peroxidase [Boophilus microplus]
[GenBank:EF490891]	microarraydata group 1	Contig 434	832	175	no	2	2e-19	ND	Protease	molting fluid carboxypeptidase A
[GenBank:EF490892]	microarraydata group 1	Contig 435	821	171	no	2	NS	NS	Novel protein	No significant hit
[GenBank:EF490893]	microarraydata group 2	Contig 458	1330	376	yes	4	0.0	ND	Growth related	Actin-87E isoform 1 [Apis mellifera]
[GenBank:EF490895]	conserved genes	Contig 468	1175	252	yes		2e-103	ND		tyrosine 3/tryptophan 5 -monooxygenase activation protein
[GenBank:EF490894]	microarraydata group 2	Contig 46new	1009	268	yes	2	8e-12	ND	Cuticula protein	Pupal cuticle protein, putative [Aedes aegypti]
[GenBank:EF490897]	microarraydata group 1	Contig 471	722	205	yes	11	NS	NS	Novel protein	No significant hit
[GenBank:EF490896]	microarraydata group 2	Contig 47new	744	ND	no	2	ND	1e-18	Unclassified protein	GA19326-PA [Drosophila pseudoobscura]
[GenBank:EF490898]	microarraydata group 2	Contig 483	1016	ND	yes	4	ND	8e-26	Growth related	Troponin I (TnI)
[GenBank:EF490899]	microarraydata group 2	Contig 488a	684	132	yes	4	1e-09	ND	Cuticula protein	Cuticle protein 6
[GenBank:EF490900]	microarraydata group 2	Contig 488c	578	153	yes	2	NS	8e-11	Cuticula protein	Cuticle protein 6
[GenBank:EF490901]	microarraydata group 2	Contig 490	1247	348	no	3	NS	NS	Novel protein	No significant hit
[GenBank:EF490958]	microarraydata group 2	Contig 492	790	Multiple	no	6	ND	NS	Novel protein	No significant hit
[GenBank:EF490902]	microarraydata group 2	Contig 493	815	195	yes	3	NS	NS	Novel protein	No significant hit
[GenBank:EF490903]	microarraydata group 2	Contig 494	722	ND	yes	4	ND	NS	Novel protein	No significant hit
[GenBank:EF490904]	microarraydata group 2	Contig 495	741	204	yes	2	NS	ND	Novel protein	No significant hit
[GenBank:EF490888]	microarraydata group 1	Contig 4new	1186	139	yes	4	NS	NS	Novel protein	No significant hit
[GenBank:EF490906]	conserved genes	Contig 504	1518	376	yes		0.0	ND		actin [Ornithodoros moubata]
[GenBank:EF490907]	microarraydata group 2	Contig 506	710	ND	no	2	ND	NS	Novel protein	No significant hit
[GenBank:EF490908]	microarraydata group 2	Contig 507	788	ND	yes	2	ND	NS	Novel protein	No significant hit
[GenBank:EF490909]	microarraydata group 2	Contig 508	724	ND	yes	2	ND	2e-14	Unclassified protein	CG17052-PA [Drosophila melanogaster]
[GenBank:EF490910]	microarraydata group 3	contig 511	540	ND	yes	3	ND	9e-13	Cuticula protein	BCS-1 [Balanus amphitrite]
[GenBank:EF490911]	microarraydata group 3	contig 513	756	177	no	4	NS	NS	Novel protein	No significant hit
[GenBank:EF490912]	microarraydata group 2	Contig 527	610	ND	yes	2	2e-18	1e-18	Cuticula protein	cuticular protein [Tachypleus tridentatus]
[GenBank:EF490913]	microarraydata group 2	Contig 529	529	146	yes	3	4e-10	ND	Cuticula protein	putative cuticle protein [Artemia franciscana]
[GenBank:EF490914]	microarraydata group 3	contig 530	900	197	yes	5	NS	NS	Novel protein	No significant hit
[GenBank:EF490915]	microarraydata group 3	contig 531	593	ND	yes	3	ND	3e-12	Cuticula protein	cuticle protein CB6 [Portunus pelagicus]
[GenBank:EF490916]	microarraydata group 3	contig 532	591	ND	yes	2	ND	4e-12	Unclassified protein	Hypotetical protein [Tribolium castaneum]
[GenBank:EF490917]	microarraydata group 2	Contig 533	834	196	yes	3	2e-13	5e-09	Misc protein	DNA-directed RNA polymerase II largest subunit (RPB1)
[GenBank:EF490918]	conserved genes	Contig 56	917	254	yes		2e-24	ND		serine proteinase
[GenBank:EF490905]	microarraydata group 1	Contig 5new	514	ND	no	1	ND	6e-08	Misc protein	Kunitz-like protease inhibitor precursor [Ancylostoma caninum]
[GenBank:EF490919]	microarraydata group 1	Contig 6	614	ND	yes	20	ND	NS	Novel protein	No significant hit
[GenBank:EF490920]	microarraydata group 2	Contig 61new	674	ND	no	1	ND	2e-11	Growth related	Zeelin1 (Apis mellifera)
[GenBank:EF490921]	microarraydata group 1	Contig 64new	1280	ND	yes	1	ND	NS	Novel protein	No significant hit
[GenBank:EF490959]	microarraydata group 1	Contig 68new	786	ND	yes	1	ND	NS	Novel protein	No significant hit
[GenBank:EF490923]	microarraydata group 1	Contig 71	687	131	yes	4	NS	NS	Novel protein	No significant hit
[GenBank:EF490924]	highly transcribed novel gene	Contig 72	672	178	yes		NS	ND		Novel protein
[GenBank:EF490925]	conserved genes	Contig 73	1294	411	no		1e-179	ND		S-adenosylhomocysteine hydrolase
[GenBank:EF490922]	microarraydata group 1	Contig 7new	1214	183	yes	1	NS	NS	Novel protein	No significant hit
[GenBank:EF490960]	microarraydata group 1	Contig 80	799	ND	yes	2	ND	NS	Novel protein	No significant hit
[GenBank:EF490926]	conserved genes	Contig 81	745	213	yes		2e-95	ND		40S ribosomal protein S5
[GenBank:EF490927]	conserved genes	Contig 83b	824	184	yes		3e-53	ND		phospholipid-hydroperoxide glutathione peroxidase
[GenBank:EF490928]	conserved genes	Contig 88	1025	257	yes		3e-53	ND		cathepsin L
[GenBank:EF490929]	microarraydata group 1	Contig 9	2511	722	yes	106	5e-31	ND	Misc protein	embryo cathepsin L-associated protein [Artemia franciscana]
[GenBank:EF490930]	microarraydata group 1	FN1728	764	ND	no	1	ND	3e-06	Misc protein	Cyclin-dependent kinase inhibitor 1C
[GenBank:EF490931]	microarraydata group 1	FN2629	773	ND	no	1	ND	3e-07	Unclassified protein	hypothetical protein LOC393796 [Danio rerio]
[GenBank:EF490932]	microarraydata group 1	FN2958	768	ND	yes	1	ND	2e-18	Unclassified protein	hypothetical protein [Aedes aegypti]
[GenBank:EF490933]	microarraydata group 1	FN3126	763	151	yes	1	NS	NS	Novel protein	No significant hit
[GenBank:EF490934]	microarraydata group 1	FN4234	725	ND	yes	1	ND	1e-10	Protease	astacin-type metalloprotease
[GenBank:EF490961]	microarraydata group 2	HA263	782	ND	no	1	ND	NS	Novel protein	No significant hit
[GenBank:EF490935]	microarraydata group 2	HA356	779	ND	no	1	ND	9e-08	Misc protein	Fasciclin-3 precursor [Tribolium castaneum]
[GenBank:EF490936]	microarraydata group 2	HA419	235	ND	no	1	ND	NS	Novel protein	No significant hit
[GenBank:EF490937]	microarraydata group 2	HA453	818	195	yes	1	3e-13	5e-18	Protease	matrix metalloproteinase 9
[GenBank:EF490938]	microarraydata group 2	HA489	821	206	yes	1	1e-10	ND	Cuticula protein	pupal cuticle protein 78E, putative [Aedes aegypti]
[GenBank:EF490939]	microarraydata group 2	HA507	817	208	yes	1	NS	NS	Novel protein	No significant hit
[GenBank:EF490940]	microarraydata group 2	HA585	776	ND	no	1	ND	2e-11	Cuticula protein	Pupal cuticle protein, putative [Aedes aegypti]
[GenBank:EF490962]	microarraydata group 2	HA605	495	ND	yes	1	ND	NS	Novel protein	No significant hit
[GenBank:EF490963]	microarraydata group 2	HA608	398	ND	yes	1	ND	5e-07	Cuticula protein	BCS-1 [Balanus amphitrite]
[GenBank:EF490941]	microarraydata group 2	HA630	730	ND	no	1	ND	1e-08	Unclassified protein	Hypotetical protein [Anopheles gambiae str. PEST]
[GenBank:EF490942]	microarraydata group 2	HA753	555	134	no	1	NS	NS	Novel protein	No significant hit
[GenBank:EF490943]	microarraydata group 2	HA755	558	ND	yes	1	ND	1e-06	Cuticula protein	BCS-1 [Balanus amphitrite]
[GenBank:EF490944]	microarraydata group 2	HA835	723	ND	yes	1	ND	1e-12	Cuticula protein	Pupal cuticle protein, putative [Aedes aegypti]
[GenBank:EF490945]	microarraydata group 2	HA878	920	251	no	1	2e-09	ND	Cuticula protein	Cuticle protein 6
[GenBank:EF490946]	microarraydata group 2	HA930	604	130	no	1	NS	NS	Novel protein	No significant hit
[GenBank:EF490947]	microarraydata group 2	HA944	433	ND	no	1	ND	6e-21	Misc protein	Hypotetical protein GA17704-PA [Drosophila pseudoobscura]
[GenBank:EF490964]	microarraydata group 2	HA968	440	ND	no	1	ND	NS	Novel protein	No significant hit
[GenBank:EF490948]	microarraydata group 3	PU150	557	143	yes	1	6e-12	3e-12	Cuticula protein	Hypotetical protein [Apis mellifera]
[GenBank:EF490949]	microarraydata group 3	PU186	458	ND	no	1	ND	6e-13	Cuticula protein	BCS-1 [Balanus amphitrite]
[GenBank:EF490950]	microarraydata group 3	PU402	1313	294	yes	1	5e-09	2e-15	Misc protein	SPT transcription factor family member (spt-5) [Mus musculus]
[GenBank:EF490965]	microarraydata group 2	PU586	277	ND	no	1	ND	NS	Novel protein	No significant hit
[GenBank:EF490951]	microarraydata group 3	PU676	1155	327	yes	2	NS	NS	Novel protein	No significant hit
[GenBank:EF490952]	microarraydata group 2	PU731	668	ND	yes	1	ND	4e-08	Cuticula protein	BCS-1 [Balanus amphitrite]
[GenBank:EF490953]	microarraydata group 3	PU834	1005	ND	yes	1	ND	E=4e-17	Misc protein	Sptzle 2 (Spz2) [Aedes aegypti]
[GenBank:EF490954]	microarraydata group 1	LsVit 1	6093	1965	yes	82	6e-51	ND	Reproduction	Vitellogenin 6 precursor [Tribolium castaneum]
[GenBank:EF490955]	microarraydata group 1	LsVit 2	5948	1903	yes	101	8e-59	ND	Reproduction	vitellogenin [Homalodisca coagulata]
[GenBank:EF490956]	microarraydata group 1	LsVit-like	4747	1521	yes	39	5e-40	ND	Unclassified protein	hypothetical protein [Apis mellifera]
